# Supplementary material for: Inheritance of pre-emergent metribuzin tolerance and putative gene discovery through high-throughput SNP array in wheat (Triticum aestivum L.)
Source: BMC Plant Biol. 2019 Oct 29;19:457. doi: 10.1186/s12870-019-2070-x (PMC6821039; doi:10.1186/s12870-019-2070-x)
Supplement: Supplementary file 1 — Additional file 1: Table S1. The SNP’s and their alleles in tolerant and susceptible bulk. [file 12870_2019_2070_MOESM1_ESM.xlsx]

## Sheet: Sheet1
Table S1. The SNP's and their alleles in tolerant and susceptible bulk
SNP	Chuan Mai 25	Fundulea 490	Eagle Rock	Kite	Ritchie	Spear	Dagger
wsnp_Ra_rep_c70261_68008978	BB	BB	BB	BB	AA	AA	AA
BS00023511_51	BB	BB	BB	BB	AA	AA	AA
BobWhite_c28133_87	BB	BB	BB	BB	AA	AA	AA
IAAV4125	BB	BB	BB	BB	AA	AA	AA
RAC875_rep_c84729_461	BB	BB	BB	BB	AA	AA	AA
wsnp_Ex_c13505_21253168	BB	BB	BB	BB	AA	AA	AA
Ex_c28329_716	BB	BB	BB	BB	AA	AA	AA
Kukri_c65146_460	BB	BB	BB	BB	AA	AA	AA
Kukri_rep_c103261_918	BB	BB	BB	AB	AA	AA	AA
Kukri_rep_c69177_180	BB	BB	BB	AB	AA	AA	AA
RAC875_rep_c107929_341	BB	BB	BB	BB	AA	AA	AA
wsnp_JD_c16245_15468917	BB	BB	BB	BB	AA	AA	AA
BobWhite_c21678_328	BB	BB	BB	BB	AA	AA	AA
BS00022991_51	BB	BB	BB	AB	AA	AA	AA
Kukri_c29154_977	BB	BB	BB	BB	AA	AA	AA
RFL_Contig3683_1784	AA	AA	AA	AA	BB	BB	BB
TA003865-0902	BB	BB	BB	BB	AA	AA	AA
IACX9184	BB	BB	BB	BB	AA	AA	AA
Excalibur_c1791_331	BB	BB	BB	BB	AA	AA	AA
GENE-3454_74	BB	BB	BB	BB	AA	AA	AA
IAAV283	BB	BB	BB	BB	AA	AA	AA
RFL_Contig679_784	BB	BB	BB	BB	AA	AA	AA
wsnp_Ex_c3119_5763762	BB	BB	BB	BB	AA	AA	AA
wsnp_Ex_c31670_40431546	BB	BB	BB	BB	AA	AA	AA
BobWhite_c20051_53	BB	BB	BB	BB	AA	AA	AA
IACX1098	BB	BB	BB	BB	AA	AA	AA
Kukri_c21409_283	AA	AA	AA	NC	BB	BB	BB
Ra_c64515_242	BB	BB	BB	BB	AA	AA	AA
RFL_Contig5031_526	AA	AA	AA	AA	BB	BB	BB
TA004394-0527	BB	BB	BB	BB	AA	AA	AA
wsnp_CAP12_c1960_972031	BB	BB	BB	BB	AA	AA	AA
BS00021705_51	AA	AA	AA	AA	BB	BB	BB
BobWhite_c14575_323	AA	AA	AA	AA	BB	BB	BB
CAP7_c1274_206	BB	BB	BB	BB	AA	AA	AA
wsnp_Ex_c1997_3757721	BB	BB	BB	BB	AA	AA	AA
wsnp_Ku_c933_1913402	BB	BB	BB	BB	AA	AA	AA
BS00015680_51	BB	BB	BB	BB	AA	AA	AA
RAC875_c35727_269	AA	AA	AA	AA	BB	BB	BB
RAC875_c4336_208	BB	BB	BB	BB	AA	AA	AA
CAP8_c5043_351	BB	BB	BB	AB	AA	AA	AA
Excalibur_c64983_65	BB	BB	NC	BB	AA	AA	AA
IACX2946	BB	BB	BB	BB	AA	AA	AA
Kukri_c50603_164	AA	AA	AA	AA	BB	BB	BB
Kukri_rep_c109473_80	BB	BB	BB	BB	AA	AA	AA
RAC875_c54245_88	BB	BB	BB	BB	AA	AA	AA
RAC875_c92239_415	AA	AA	AA	AA	BB	BB	BB
RAC875_rep_c110526_324	BB	BB	BB	BB	AA	NC	AA
wsnp_JD_c6544_7697235	BB	BB	BB	BB	AA	AA	AA
wsnp_JD_c6544_7697578	BB	BB	BB	BB	AA	AA	AA
CAP7_c3589_211	AA	AA	AA	NC	BB	BB	BB
Kukri_c2937_649	BB	BB	BB	BB	NC	AA	AA
BS00081680_51	AA	AA	AA	AA	BB	NC	BB
RAC875_c1578_1198	BB	BB	NC	BB	AA	AA	AA
Tdurum_contig68637_256	BB	BB	BB	BB	AA	AA	AA
BS00022978_51	AA	AA	AA	AA	BB	BB	BB
wsnp_Ex_rep_c68269_67060931	BB	BB	BB	BB	AA	AA	AA
Ku_c26872_269	AA	AA	NC	AA	BB	BB	BB
RAC875_c48031_240	BB	BB	BB	BB	AA	AA	AA
wsnp_Ex_c31584_40355363	AA	AA	AA	NC	BB	BB	BB
wsnp_Ra_c488_1027573	BB	BB	BB	BB	AA	AA	AA
BS00076093_51	AA	AA	AA	AA	BB	BB	BB
CAP12_c1979_117	BB	BB	BB	BB	AA	AA	AA
CAP7_c3299_342	AA	AA	AA	AA	BB	BB	BB
CAP8_c4223_13	AA	AA	AA	AA	BB	BB	BB
Kukri_rep_c116526_98	BB	BB	BB	BB	AA	AA	AA
RAC875_c70_598	AA	AA	AA	AA	BB	BB	BB
wsnp_Ex_c31570_40343841	BB	BB	BB	BB	AA	AA	AA
BS00072113_51	AA	AA	AA	NC	BB	BB	BB
BobWhite_c17572_339	AA	AA	NC	AA	BB	BB	BB
wsnp_BG606986A_Ta_2_1	BB	BB	BB	BB	AA	AA	AA
BS00070283_51	AA	AA	AA	AA	BB	BB	BB
BS00099610_51	BB	BB	BB	BB	AA	AA	AA
CAP11_c3631_75	BB	BB	BB	BB	AA	AA	AA
Excalibur_c16933_788	AA	NC	AA	AA	BB	BB	BB
IAAV7323	AA	AA	AA	AA	BB	BB	BB
IAAV912	AA	AA	AA	AA	BB	BB	BB
RAC875_c17185_90	AA	AA	AA	AA	BB	BB	BB
RFL_Contig3424_754	BB	BB	BB	BB	AA	AA	AA
wsnp_Ex_c13170_20800656	AA	AA	AA	AA	BB	BB	BB
wsnp_Ex_rep_c69248_68171036	AA	AA	AA	AA	BB	BB	BB
BobWhite_rep_c50999_270	AA	AA	AA	AA	BB	BB	BB
BS00080849_51	AA	AA	AA	AA	BB	BB	BB
Excalibur_c81014_100	BB	AB	BB	BB	AA	AA	AA
Excalibur_c82013_83	AA	AA	AA	AA	BB	BB	BB
GENE-0925_515	AA	AA	AA	AA	BB	BB	BB
Tdurum_contig12123_1650	AA	AA	AA	AA	BB	BB	BB
wsnp_Ra_c44015_50539749	AA	AA	AA	AA	BB	BB	BB
BobWhite_c13779_636	AA	AA	AA	AA	BB	BB	BB
BobWhite_c20706_135	BB	AB	BB	BB	AA	AA	AA
BobWhite_c30138_69	BB	BB	BB	BB	AA	AA	AA
BobWhite_rep_c64920_402	AA	AA	AA	AA	BB	BB	BB
BS00009104_51	BB	BB	BB	BB	AA	AA	AA
BS00037474_51	BB	BB	BB	NC	AA	AA	AA
BS00040929_51	BB	BB	BB	BB	AA	AA	AA
BS00058753_51	BB	BB	NC	NC	AA	AA	AA
BS00084036_51	BB	BB	BB	BB	AA	AA	AA
Ex_c66395_270	BB	BB	NC	NC	AA	AA	AA
Ex_c7626_444	BB	BB	BB	BB	AA	AA	AA
Ku_c7594_1179	BB	BB	BB	BB	AA	AA	AA
Ra_c74035_586	BB	BB	BB	BB	AA	AA	AA
RAC875_c103443_475	BB	BB	BB	BB	AA	AA	AA
Tdurum_contig54860_441	BB	BB	BB	BB	AA	AA	AA
Tdurum_contig92906_272	AA	AA	AA	AA	BB	BB	BB
Tdurum_contig93663_457	BB	BB	BB	BB	AA	AA	AA
wsnp_Ex_c8625_14468525	AA	AA	AA	AA	BB	BB	BB
BobWhite_c13435_700	AA	AA	AA	AA	BB	BB	BB
D_contig35269_394	BB	BB	BB	BB	AA	AA	AA
IAAV9183	BB	BB	BB	BB	AA	AA	AA
Kukri_c1831_1243	BB	BB	BB	BB	AA	AA	AA
RAC875_c16644_1722	BB	BB	BB	BB	AA	AA	AA
Tdurum_contig13048_89	BB	BB	BB	BB	AA	AA	AA
wsnp_Ra_c12888_20519578	AA	AA	AA	AA	BB	BB	BB
Tdurum_contig54634_846	BB	BB	BB	BB	AA	AA	AA
Ra_c17795_425	NC	BB	BB	BB	AA	AA	AA
RAC875_c510_923	AA	AA	NC	AA	BB	BB	BB
BobWhite_c1890_712	AA	AA	AA	AA	BB	BB	BB
BobWhite_c3721_224	AA	AA	AA	AA	BB	BB	BB
RAC875_c65707_171	AA	AA	AA	AA	BB	BB	BB
Tdurum_contig29484_628	AA	AA	AA	AA	BB	BB	BB
wsnp_Ku_c816_1684613	BB	BB	BB	BB	AA	AA	AA
RAC875_c2122_159	AA	AA	AA	AA	BB	BB	BB
wsnp_CAP7_c3472_1623955	BB	BB	BB	BB	AA	AA	AA
BS00111086_51	AA	AA	AA	AA	BB	BB	BB
Tdurum_contig12682_319	AA	AA	AA	AA	BB	BB	BB
BobWhite_c3721_78	AA	AA	AA	AA	BB	BB	BB
BobWhite_c45834_58	AA	AA	AA	AA	BB	BB	BB
BS00064536_51	AA	AA	AA	AA	BB	BB	BB
BS00083391_51	AA	AA	AA	AA	BB	BB	BB
Excalibur_c1830_620	AA	AA	AA	AA	BB	BB	BB
Excalibur_c66_147	AA	AA	AA	AA	BB	BB	BB
IAAV3405	AA	AA	AA	AA	BB	BB	BB
RAC875_rep_c116059_311	AA	AA	AA	AA	BB	BB	BB
TA001702-0608	AA	AA	AA	AA	BB	BB	BB
Excalibur_c18172_2105	AA	AA	AA	AA	BB	BB	BB
Excalibur_c46437_169	AA	AA	AA	AA	BB	BB	BB
BS00084022_51	AA	AA	AA	AA	BB	BB	BB
BS00084788_51	AA	AA	AA	AA	BB	BB	BB
RAC875_c26639_367	AA	AA	AA	AA	BB	BB	BB
RAC875_rep_c108478_245	AA	AA	AA	AA	BB	BB	BB
tplb0022m23_742	AA	AA	AA	AA	BB	BB	BB
wsnp_BQ167580B_Ta_2_1	AA	AA	AA	AA	BB	BB	BB
BS00023177_51	AA	AA	AA	AA	BB	BB	BB
BS00063034_51	AA	AA	AA	AA	BB	BB	BB
RAC875_c51177_261	BB	NC	BB	BB	AA	AA	AA
wsnp_Ex_c3834_6971470	BB	BB	NC	BB	AA	AA	AA
wsnp_Ex_c3834_6971529	BB	BB	NC	BB	AA	AA	AA
BS00065906_51	AA	AA	AA	AA	BB	BB	BB
BS00065915_51	AA	AA	AA	AA	BB	BB	BB
IAAV7717	AA	AA	AA	AA	BB	BB	BB
IAAV8200	AA	AA	AA	AA	BB	BB	BB
Kukri_c55341_290	AA	AA	AA	AA	BB	BB	BB
RAC875_c24832_1158	AA	AA	AA	AA	BB	BB	BB
RAC875_c8754_1225	AA	AA	AA	AA	BB	BB	BB
RFL_Contig1633_304	BB	BB	BB	NC	AA	AA	AA
RFL_Contig4977_2333	AA	AA	AA	AA	BB	BB	BB
tplb0044a18_591	AA	AA	AA	AA	BB	BB	BB
wsnp_Ex_c1997_3755945	AA	AA	AA	AA	BB	BB	BB
wsnp_Ex_c11131_18036595	AA	AA	AA	AA	BB	BB	BB
IAAV4595	AA	AA	AA	AA	BB	BB	BB
Kukri_c15782_653	AA	AA	AA	AA	BB	BB	BB
Kukri_rep_c105552_396	AA	AA	AA	AA	BB	BB	BB
Ra_c698_1987	AA	AA	AA	AA	BB	BB	BB
BS00011787_51	AA	AA	AA	AA	BB	BB	BB
BS00040742_51	AA	AA	AA	AA	BB	BB	BB
Kukri_c26113_236	AA	AA	AA	AA	BB	BB	BB
Tdurum_contig69073_365	AA	AA	AA	AA	BB	BB	BB
wsnp_Ex_c11131_18037020	AA	AA	AA	AA	BB	BB	BB
BS00063903_51	AA	AA	AA	AA	BB	BB	BB
Kukri_c2972_110	AA	AA	AA	AA	BB	BB	BB
RFL_Contig679_725	AA	AA	AA	AA	BB	BB	BB
BS00061979_51	AA	AA	AA	AA	BB	BB	BB
Tdurum_contig31682_53	AA	AA	AA	AA	BB	BB	BB
Tdurum_contig10729_502	BB	BB	BB	BB	AA	AA	AA
BobWhite_rep_c66990_294	AA	AA	AA	AA	BB	BB	BB
Excalibur_c40122_280	AA	AA	AA	AA	BB	BB	BB
Excalibur_c8998_469	AA	AA	AA	AA	BB	BB	BB
Kukri_rep_c93484_262	AA	AA	AA	AA	BB	BB	BB
BS00054946_51	AA	AA	AA	AA	BB	BB	BB
BS00104109_51	AA	AA	AA	AA	BB	BB	BB
D_GCE8AKX01EGIBK_278	AA	AA	AA	AA	BB	BB	BB
Ex_c25520_449	AA	AA	AA	AA	BB	BB	BB
RAC875_c35094_476	AA	AA	AA	AA	BB	BB	BB
Kukri_c7758_695	AA	AA	AA	AA	BB	BB	BB
IAAV2880	AA	AA	AA	AA	BB	BB	BB
Tdurum_contig15166_339	BB	BB	BB	BB	AA	AA	AA
Excalibur_c35202_341	AA	AA	AA	AA	BB	BB	BB
Ku_c14074_2900	AA	AA	AA	AA	BB	BB	BB
Tdurum_contig93431_129	AA	AA	AA	AA	BB	BB	BB
tplb0060b03_921	AA	AA	AA	AA	BB	BB	BB
CAP7_c2116_545	AA	AA	AA	AA	BB	BB	BB
Excalibur_c13154_134	AA	AA	AA	AA	BB	BB	BB
Excalibur_c54205_696	AA	AA	AA	AA	BB	BB	BB
Tdurum_contig52688_476	AA	AA	AA	AA	BB	BB	BB
Kukri_rep_c108288_359	AA	AA	AA	AA	BB	BB	BB
RFL_Contig2729_517	AA	AA	AA	AA	BB	BB	BB
RAC875_rep_c72022_97	AA	AA	AA	AA	BB	BB	BB
Kukri_c59507_399	AA	AA	AA	AA	BB	BB	BB
Tdurum_contig10939_413	AA	AA	AA	AA	BB	BB	BB
Excalibur_c54205_336	BB	BB	BB	BB	AA	AA	AA
CAP11_c2293_200	BB	BB	BB	BB	AA	AA	AA
RAC875_rep_c73777_683	BB	BB	BB	BB	AA	AA	AA
BS00072193_51	BB	BB	BB	BB	AA	AA	AA
wsnp_RFL_Contig2729_2446041	BB	BB	BB	BB	AA	AA	AA
BS00070856_51	BB	BB	BB	BB	AA	AA	AA
RFL_Contig2615_982	BB	BB	BB	BB	AA	AA	AA
Ra_c44591_213	BB	BB	BB	BB	AA	AA	AA
RAC875_c82888_83	BB	BB	BB	BB	AA	AA	AA
CAP12_c1129_220	BB	BB	BB	BB	AA	AA	AA
GENE-2847_1060	BB	BB	BB	BB	AA	AA	AA
Excalibur_c16896_253	AA	AA	AA	AA	BB	BB	BB
BobWhite_c38340_243	BB	BB	BB	BB	AA	AA	AA
BobWhite_c4810_190	BB	BB	BB	BB	AA	AA	AA
BS00110803_51	BB	BB	BB	BB	AA	AA	AA
Tdurum_contig54634_815	AA	AA	AA	AA	BB	BB	BB
Excalibur_rep_c69282_651	BB	BB	BB	BB	AA	AA	AA
RAC875_c102223_220	BB	BB	BB	BB	AA	AA	AA
RAC875_c34971_137	BB	BB	BB	BB	AA	AA	AA
wsnp_Ex_c18462_27305612	BB	BB	BB	BB	AA	AA	AA
Excalibur_c24617_131	BB	BB	BB	BB	AA	AA	AA
IACX6214	AA	AA	AA	AA	BB	BB	BB
Tdurum_contig4864_148	AA	AA	NC	AA	BB	BB	BB
Tdurum_contig60330_126	BB	BB	BB	BB	NC	AA	AA
BobWhite_c10476_790	BB	BB	BB	BB	AA	AA	AA
BobWhite_c4253_568	BB	BB	BB	BB	AA	AA	AA
BS00022550_51	BB	BB	BB	BB	AA	AA	AA
wsnp_CAP11_c2309_1201554	BB	BB	BB	BB	AA	AA	AA
BS00067129_51	AA	AA	AA	AA	BB	BB	BB
Excalibur_c14401_563	AA	NC	AA	AA	BB	BB	BB
RAC875_c63782_1221	BB	BB	BB	BB	AA	AA	AA
wsnp_Ex_c1309_2502521	BB	BB	NC	NC	AA	AA	AA
BS00012052_51	BB	BB	BB	BB	AA	AA	AA
wsnp_Ex_c342_670415	BB	BB	BB	BB	AA	AA	AA
BS00108523_51	BB	NC	BB	BB	NC	AA	AA
RAC875_c1998_2067	AA	AA	AA	NC	BB	BB	BB
Tdurum_contig52086_524	AA	AA	AA	AA	BB	BB	BB
BS00012071_51	AA	AA	AA	AA	BB	BB	BB
IACX9104	BB	BB	BB	BB	AA	AA	AA
Kukri_c28866_183	AA	AA	AA	AA	BB	BB	BB
Kukri_c76470_79	AA	AA	AA	AA	BB	BB	BB
wsnp_Ex_c41553_48351921	AA	AA	AA	AA	BB	BB	BB
BobWhite_c33103_439	AA	NC	AA	AA	BB	BB	BB
CAP12_rep_c5332_341	AA	AA	NC	AA	BB	BB	BB
GENE-4021_65	BB	BB	BB	BB	AA	AA	AA
Kukri_c31100_311	AA	AA	AA	NC	BB	BB	BB
Kukri_c53852_177	BB	BB	BB	NC	AA	AA	AA
RAC875_c16644_491	AA	AA	AA	AA	BB	BB	BB
BS00000905_51	BB	NC	BB	BB	AA	AA	AA
CAP11_c1661_59	BB	BB	BB	BB	AA	AA	AA
Ex_c7626_392	BB	BB	BB	BB	AA	AA	AA
Excalibur_c2389_334	BB	BB	BB	BB	AA	AA	AA
Excalibur_c24882_848	BB	BB	BB	BB	AA	AA	AA
BS00060838_51	AA	AA	AA	AA	BB	BB	BB
Tdurum_contig10482_110	AA	AA	AA	AA	BB	BB	BB
Tdurum_contig75819_3136	BB	BB	BB	BB	AA	AA	AA
Tdurum_contig81011_244	AA	AA	AA	AA	BB	BB	BB
wsnp_CAP11_c146_160903	AA	AA	AA	AA	BB	BB	BB
BS00003802_51	AA	AA	AA	AA	BB	BB	BB
RAC875_c9677_212	BB	BB	BB	BB	AA	AA	AA
wsnp_JD_rep_c50999_34772439	BB	BB	BB	NC	AA	AA	AA
BS00022396_51	AA	AA	AA	AA	BB	BB	BB
RAC875_c35008_398	BB	BB	BB	BB	AA	AA	AA
Excalibur_rep_c67599_2154	AA	AA	AA	AA	BB	BB	BB
Excalibur_rep_c67599_242	AA	AA	AA	AA	BB	BB	BB
Kukri_c13830_601	AA	AA	AA	AA	BB	BB	BB
BobWhite_rep_c64260_207	BB	BB	NC	BB	AA	AA	AA
GENE-1887_85	AA	AA	AA	AA	BB	BB	BB
Kukri_c2346_1102	BB	BB	NC	BB	AA	AA	AA
Kukri_c40764_367	AA	AA	NC	AA	BB	BB	BB
RAC875_c1998_1744	AA	AA	AA	AA	BB	BB	BB
Tdurum_contig14460_561	AA	AA	AA	AA	BB	BB	BB
Tdurum_contig46670_911	AA	AA	AA	AA	BB	BB	BB
wsnp_BE424246B_Ta_2_2	AA	AA	AA	AA	BB	BB	BB
wsnp_JD_c6544_7697412	AA	AA	AA	AA	BB	BB	BB
BobWhite_c40861_320	AA	AA	AA	AA	BB	BB	BB
BS00022512_51	AA	AA	AA	AA	BB	BB	BB
BS00049941_51	BB	BB	BB	BB	AA	AA	AA
CAP12_c2400_438	AA	AA	AA	AA	BB	BB	BB
Jagger_c5280_407	AA	AA	AA	AA	BB	BB	BB
Tdurum_contig11559_722	AA	AA	AA	AA	BB	BB	BB
Tdurum_contig41920_93	AA	AA	AA	AA	BB	BB	BB
BS00001995_51	AA	AA	AA	NC	BB	BB	BB
Ra_c488_1335	AA	AA	AA	AA	BB	BB	BB
GENE-3990_27	BB	BB	BB	NC	AA	AA	AA
Excalibur_c30793_77	BB	BB	BB	BB	AA	AA	AA
BobWhite_c3488_386	AA	AA	AA	AA	BB	BB	BB
Ku_c10813_1122	AA	AA	AA	AA	BB	BB	BB
Ra_c59822_1439	AA	AA	AA	AA	BB	BB	BB
RAC875_c42186_335	AA	AA	AA	AA	BB	BB	BB
wsnp_Ex_c57007_58898157	AA	AA	AA	AA	BB	BB	BB
wsnp_Ex_c8208_13870372	AA	AA	AA	AA	BB	BB	BB
Ra_c35_3184	AA	AA	AA	AA	BB	BB	BB
BS00060666_51	AA	AA	AA	AA	BB	BB	BB
Kukri_c373_1588	AA	AA	AA	NC	BB	BB	BB
BS00015519_51	AA	AA	AA	AA	BB	BB	BB
Excalibur_c26939_1225	AA	AA	AA	AA	BB	BB	BB
Kukri_c5295_1015	AA	AA	AA	AA	BB	BB	BB
NC, No count/missing data
